# Supplementary material for: An NHC‐Mediated Metal‐Free Approach towards an NHC‐Coordinated Endocyclic Disilene
Source: ChemistryOpen. 2022 Feb 9;11(3):e202100240. doi: 10.1002/open.202100240 (PMC8889510; doi:10.1002/open.202100240)
Supplement: Supplementary file 1 — Supporting Information [file OPEN-11-e202100240-s001.xyz]

82
"2": E(PBEh-3c/CPCM(toluene))= -3214.32861191416 a.u.
  C   7.45720306382266     12.65611774161664      4.41092390263589
  C   8.33132289231255     12.06138233746842      3.55984247638449
  N   8.76999011148061     10.91749586562609      4.19257320773061
  C   8.19184992087496     10.78698355355718      5.39792003959427
  N   7.38684247932435     11.85006000682423      5.52630757263829
  C   8.78588964053227     12.47724020841790      2.21021302652862
  C   9.69501969561075      9.96769203470407      3.60458945462420
  Si  8.48001963560244      9.32950859963367      6.63501188347342
  Si  10.26796931005971      9.85099890907419      8.08932776083601
  Si  12.34201832889264      9.49675545853102      7.05400289797636
  C   13.75578577068182      9.41408047579603      8.30809564339404
  C   6.56153893172096     12.16946667380645      6.67396945861033
  C   6.67944621807436     13.91236382700856      4.28410705389295
  Si  6.65868919824001      8.69793640381706      7.94114853009349
  Si  5.44528676342476      7.66073538578291      6.21970403683125
  C   4.15709678330801      6.46807785270530      6.94640272766717
  Si  8.01135632939061      7.00350689356665      8.85422991430879
  C   7.11279478888769      6.06776182601260     10.24881679779236
  C   6.40519021029493      6.68788950496340      4.89649187743440
  C   4.49728021888735      9.01331184477276      5.26886249953116
  Si  10.11621348664778     12.03752892743788      8.91818408442607
  C   8.51514017060279     12.29887284913204      9.89250221321450
  Si  9.81274094464966      8.22414030113109      9.75461709014154
  C   11.33818933351404      7.15034081584627     10.12562674905490
  C   10.20874684216177     13.31008300292834      7.51525042275015
  C   11.58624566120972     12.35572833687209     10.06775080492067
  C   9.27617867809012      9.04985732562644     11.37901665539945
  C   12.29083813784644      7.86063524275917      6.10281151797001
  C   12.75179079877484     10.91186499476632      5.85789234510128
  C   8.75874267866243      5.67980934582099      7.70137269205564
  H   3.88776263951987      8.59479073140725      4.46412417388458
  H   5.18644365383416      9.73186318111393      4.81749857906739
  H   3.83587117252379      9.57268611045373      5.93289035226242
  H   11.07779487969254      6.35815040803046     10.83082859665341
  H   12.14686413139322      7.73371337978688     10.56875033426905
  H   11.72599049661382      6.67138895460028      9.22524270343126
  H   13.62167307187757     10.66576295495807      5.24476159720604
  H   12.99022814611223     11.82203054060376      6.41168567999960
  H   11.92845892694846     11.15558707258038      5.18526952691839
  H   9.11014240802103      8.29201831094552     12.14778003053674
  H   8.34055960199323      9.59308696937075     11.24376337112054
  H   10.02272364023719      9.75064939985151     11.75790615059426
  H   13.64079464511303      8.57341416219787      8.99242242497160
  H   13.81323619113006     10.32179251660546      8.91059811691889
  H   14.71449338127994      9.29616706815965      7.79750514641754
  H   6.53902471065149     11.32321160029121      7.35780278830968
  H   5.54306652518625     12.37334888339345      6.35075658805802
  H   6.95693788831370     13.04223149213085      7.19144164245813
  H   11.62460971665163     11.62308411846792     10.87585361416939
  H   11.52419628143310     13.34734674856729     10.52167972847766
  H   12.53431691893480     12.29887099365744      9.52990218629396
  H   7.66780579977206     11.78177540792430      9.43997887177307
  H   8.26852890461830     13.36021940883864      9.96945019295718
  H   8.61598455411586     11.90988567306405     10.90635093754744
  H   10.43329667432258      9.65898623572162      4.33719021371314
  H   10.21259639894991     10.43750697646826      2.77423259369201
  H   9.16748093692938      9.08714935800680      3.24338992333876
  H   6.90732703823148     14.40678781476577      3.34257015550870
  H   6.91117345308033     14.61322882160674      5.08749891985079
  H   5.60439987822682     13.72768654241996      4.30582847194993
  H   11.14230905560007     13.21908715441739      6.95857148003852
  H   10.16189676670569     14.32486558594637      7.91749579669922
  H   9.39557994495003     13.20499453297263      6.79616755595122
  H   13.23430541140896      7.67226060110257      5.58587646339234
  H   11.49213629399106      7.84252107935151      5.35947066647158
  H   12.11100680400244      7.02279584323355      6.77915685200775
  H   9.86008548913160     12.66651026533321      2.18125599278834
  H   8.28665863235486     13.39780826161681      1.91672115841072
  H   8.55654069095502     11.72617417544373      1.45320354002088
  H   6.25129081891769      5.52189581223018      9.85829777399737
  H   6.74417863318907      6.75779647902218     11.00894011490768
  H   7.76867215515453      5.34456103787883     10.73778493275731
  H   3.51572510420466      6.04173825981583      6.17133619793002
  H   3.51551869543324      6.97452691800344      7.66956399092607
  H   4.63998992368969      5.63907347096889      7.46817815729128
  H   9.45371217270741      5.03334209077269      8.24269068513429
  H   9.30192988327239      6.13187946181651      6.86959743807915
  H   7.98083362165131      5.04350643028817      7.27467550254250
  H   6.94833585494410      5.84760925253270      5.33016338783180
  H   7.14052142628840      7.31636458877378      4.39023036761219
  H   5.72695848199267      6.29191077845951      4.13602183420508
  H   9.02496045016369      8.34225253802341      5.65268516164250
75
educt "1": E(PBEh-3c/CPCM(toluene))= -3700.13372935243 a.u.
  Cl  7.46980534886752     12.26514919252828      7.36213790246599
  Si  8.25574633108195     10.30345296269064      7.19876006725601
  Si  10.27009403383674     10.13165851506315      8.39318567755180
  Si  11.82479980278383      9.46398933440747      6.76279313914394
  C   13.55067498779706      9.26582585859115      7.50628319596654
  Si  6.70479833732448      8.69046902454005      7.91211383779247
  Si  5.04471512643369      9.70511395934927      9.23284175278715
  C   5.86052824490462     10.55021125957987     10.71176486969084
  Si  5.82373777311537      7.64324526080559      6.00561261761433
  C   4.82870711760319      6.12312308086223      6.52791131913242
  Si  8.01859426302948      7.20386970027418      9.19384210575516
  C   7.03924177182486      6.49416417036664     10.65674331057745
  C   7.22841080211506      7.11301732522300      4.85729906126374
  C   4.70204907118716      8.83794525070934      5.06634550131562
  Si  10.85679547985574     12.16636356375919      9.40993017903160
  C   9.50264361221433     12.77125153212507     10.57816274865666
  Si  9.88680639508267      8.41827064210414      9.96504943004855
  C   11.39938786637453      7.28294875758700     10.12711030045411
  C   11.18041224375052     13.49123565168365      8.10454672030093
  C   12.43746402351472     11.87296059292623     10.40738739451074
  C   9.50636808652516      9.14019998798135     11.67730748885661
  C   11.27624873170476      7.81133945819304      6.02408996076566
  C   11.88700646931338     10.74674474585133      5.37720937893613
  C   8.62524847493602      5.74513555041644      8.14201045898984
  C   4.05039323735539     10.97318728038446      8.25002020540637
  C   3.84615672695756      8.37918487744908      9.85031551664815
  H   4.36324753491464      8.39302138270325      4.12808061555583
  H   5.22027038459967      9.76718729495829      4.82387046794107
  H   3.81563198276252      9.09906758141484      5.64543485256830
  H   11.20705865112916      6.48043462969584     10.84192937875350
  H   12.27226311977279      7.83645849881426     10.47784738988575
  H   11.66092034572445      6.81971975943008      9.17486009340309
  H   12.54691953771395     10.41121106482071      4.57397115580832
  H   12.26030923956490     11.70885279924635      5.72952278594045
  H   10.90009371512878     10.91713863352579      4.94440015718949
  H   9.28324949646350      8.34265580450349     12.38876024069353
  H   8.64862493185651      9.81222953483909     11.65189913371517
  H   10.35558674344609      9.70396068944302     12.06790537612097
  H   13.56009418139234      8.53414909728763      8.31508898195674
  H   13.92354346014615     10.20785923238044      7.91094497512841
  H   14.26139350222181      8.93014283024335      6.74784661148031
  H   12.29755008571244     11.09880658460881     11.16398377351193
  H   12.74529911406968     12.78503163487110     10.92368519988170
  H   13.26550726041353     11.56007319554768      9.76971075522724
  H   8.56792227862283     12.94815164554074     10.04613490661606
  H   9.80309470751767     13.71276997005466     11.04378881879384
  H   9.30312233480919     12.05757336244270     11.37768203397607
  H   12.01259938506090     13.22290180593643      7.45266953786763
  H   11.42813783790422     14.44332682443707      8.57937404205818
  H   10.30339417142050     13.65102579474454      7.47638097845615
  H   11.93857577768366      7.51405342034216      5.20800254981721
  H   10.26338342464795      7.86404807394111      5.61948321463157
  H   11.29384446695961      7.01206054310551      6.76651591416488
  H   6.16235440737940      5.94144922088047     10.31570323096683
  H   6.69677730939375      7.27745733224592     11.33405804427687
  H   7.65991425913414      5.80679956835193     11.23502518600199
  H   4.42289864135633      5.60178806686627      5.65823879532891
  H   3.98951953545698      6.39621596259291      7.16952063442360
  H   5.44452369673539      5.41208651700602      7.08119560338581
  H   9.25222784451631      5.08267636009194      8.74232018080320
  H   9.21749553702936      6.07451204600901      7.28849889715291
  H   7.79270763030724      5.15231746142672      7.75902468685706
  H   7.90240958173389      6.40252674076797      5.33661187377613
  H   7.82344203986007      7.97017215631413      4.53715241403967
  H   6.83036431619435      6.63623505089624      3.95876239443857
  H   8.51012054519353     10.17244071509685      5.73480912279648
  H   3.31738306831668     11.45638729474181      8.90031150290752
  H   4.68553395226998     11.74979029005600      7.82612635031590
  H   3.50312194179167     10.50785839774507      7.42949083755200
  H   5.11886018801892     11.06855825562582     11.32336968144653
  H   6.36777797787441      9.82781958735283     11.35364339883426
  H   6.59884936528257     11.28723635735408     10.39148644671076
  H   3.06691098151139      8.83069169860750     10.46877516168459
  H   3.35054205377179      7.87310857677806      9.02014404366450
  H   4.34403709572219      7.61737211886124     10.45042543057333
61
product monomer 3_1: E(PBEh-3c/CPCM(toluene))= -2831.64787047986 a.u.
  C   13.06894105779726     11.88571198810707      6.48895329364060
  Si  13.77222504556806     10.36166532963364      5.62053001409883
  C   13.81402891495202      8.91442355456697      6.83222480992313
  Si  12.44982864345588      9.82180536159947      3.76044956366563
  Si  11.88710251359600     11.72984502455117      2.51694439265028
  C   13.44704607630774     12.74422883476529      2.18092685748730
  Si  10.49442208722772      8.72042103258936      4.33464228275517
  Si  10.00784866974965      7.07640868921403      3.03990348589655
  Si  8.11399987373305      5.72402220342877      3.20101427739610
  C   8.66031018998760      3.94688512880443      3.53200217460252
  Si  11.73622373500951      6.84863473978622      1.49226939192427
  C   12.28271687464693      5.03459522831153      1.37075814936544
  Si  13.45601941352687      8.16726512266199      2.42117082029280
  C   14.57522558146745      8.94972018507531      1.10398039919241
  C   15.52267496462741     10.74565619453815      5.01538314097997
  C   14.49874597632706      7.02084007265777      3.51758886472236
  C   11.10156044733847     11.20588738557941      0.88173547466613
  C   10.64380762944498     12.76992852074750      3.48755463368964
  C   11.21124102920127      7.42339329771422     -0.23605509759263
  C   7.02170040317248      6.34779033768560      4.60551659568281
  C   7.17956109537525      5.79305367196919      1.56139032803497
  H   15.05841086294262      8.18587962408768      0.49225557542913
  H   15.36015626438078      9.55088999001584      1.56692216456037
  H   14.01227362341605      9.60159058475442      0.43468831871358
  H   10.35699166450298     13.66195461905325      2.92649092279126
  H   11.04810221007828     13.09668929087849      4.44641037218597
  H   9.73470657069891     12.20156087523197      3.69162827619951
  H   14.94767595512262      6.22143237495842      2.92510377618877
  H   13.88591177484701      6.55697956077474      4.29161628361015
  H   15.30868652805303      7.56029451422570      4.01159693972943
  H   14.19531492010715     12.15600252934885      1.64727185516777
  H   13.90425512583806     13.09122894309076      3.10933829550921
  H   13.22280103292073     13.62483370807993      1.57541745537109
  H   15.96416988244080      9.89173180028466      4.49880340011314
  H   16.18019912585696     11.00374960087898      5.84817053143333
  H   15.52666167300294     11.58502224416945      4.31816278171459
  H   12.81249806494040      8.67194565837973      7.19125912653425
  H   14.43049218277423      9.14961665342329      7.70249447165183
  H   14.22160299921765      8.01515182264987      6.36921481173098
  H   13.06676358742372     12.75446638306560      5.82848593307503
  H   13.66170993846915     12.14314456005487      7.36929013240431
  H   12.04177266029508     11.72021030089756      6.81722633459043
  H   10.75166015757436     12.07279035967687      0.31734257772120
  H   10.24539743209142     10.55089561727133      1.05370506889165
  H   11.80820242792962     10.66449266475082      0.25059747295955
  H   11.47247305332061      4.40776981949036      0.99358490545889
  H   12.58011778548889      4.64132045031507      2.34304281846210
  H   13.12953130255481      4.92334445818765      0.69078704197560
  H   12.04673667296305      7.35735602446611     -0.93598762147892
  H   10.86018995276349      8.45460231604188     -0.22921510568225
  H   10.40362490345552      6.80070294932702     -0.62452573260851
  H   9.61607859623803      9.18788112951832      5.43961881334854
  H   6.12871460477079      5.72748655274135      4.70675240558962
  H   7.55121665391553      6.32742870916624      5.55862759813787
  H   6.69679682844641      7.37362665458056      4.42884786618504
  H   7.79868880626816      3.27723068891535      3.57846220046682
  H   9.32124006623189      3.58180443450924      2.74440551324117
  H   9.19827487750996      3.86554665340894      4.47692648225046
  H   6.29892912437584      5.14753243055498      1.58905765501318
  H   6.84418526625001      6.80579815485109      1.33596570121205
  H   7.80632461800959      5.46092138993557      0.73231772707745
122
"3" product dimer: E(PBEh-3c/CPCM(toluene))= -5663.42157710353 a.u.
  C   6.20368944552850      2.13510015851996     15.37647147289830
  Si  5.34280561545933      3.75906921870045     14.92308873044672
  C   5.64762381102666      4.97352993438435     16.33645360150915
  Si  6.01300891542356      4.56219081127965     12.80731596565860
  Si  6.13526535562030      2.66624686543280     11.42043117772225
  C   4.61871349375016      1.57462518530010     11.72277492519473
  Si  7.99543584652756      5.81379417567218     12.79538485389135
  Si  7.93026963729877      7.68957771843387     11.33728251365720
  Si  9.29996561341377      7.46538374276758      9.43470786021488
  C   11.12803815897233      7.65553090329539      9.85441013277480
  Si  5.66025107827203      7.60813213608856     10.62021708231651
  C   4.72241994568382      9.22114646821459     10.26844299305502
  Si  4.49347375305140      6.22977421175323     12.13421214736269
  C   2.95709260876378      5.47909255276323     11.30961968865298
  C   3.47878147137467      3.43039160655239     14.83333070712302
  C   3.95310474894388      7.24940143156570     13.64201558489317
  C   6.20454346744810      3.03614040602085      9.57040809898086
  C   7.70623667141160      1.71650116552594     11.87642253678598
  C   5.64700387124967      6.68090129488540      8.96090472150098
  C   9.08905900802579      5.73749683099370      8.69204889962637
  C   8.86553802584554      8.78470712560502      8.14939999980443
  H   2.25707512830075      6.25284891936139     10.98894886134620
  H   2.42914337621273      4.81717329598821     11.99875824261105
  H   3.22833071941407      4.89079981761405     10.43144805268694
  H   7.79975131105593      0.80830792750678     11.27673075371642
  H   7.71986981993994      1.42400552906211     12.92687430593440
  H   8.59546112972251      2.32422782524141     11.69934901671155
  H   3.31595111310991      8.08389060640508     13.34186473474776
  H   4.81555570151018      7.65993769501407     14.17010129612339
  H   3.38962118723851      6.64503192229541     14.35505089953072
  H   3.69363042800321      2.11675384806589     11.51773953917556
  H   4.56718997949689      1.21444900709644     12.75113696953138
  H   4.64047392199836      0.69911844814954     11.06988333959498
  H   2.91710191673618      4.35190740961319     14.67036388860519
  H   3.12189331370009      2.99144704137346     15.76803643710748
  H   3.21966336889612      2.74405497647522     14.02633670699933
  H   6.70505049927221      5.21445323512756     16.45086961350624
  H   5.30461377498380      4.53546709553954     17.27717575714025
  H   5.11752303607377      5.91518378514913     16.19397375838097
  H   6.02844269341343      1.35123165756309     14.63846051449104
  H   5.82825082926868      1.77123350184514     16.33589397414504
  H   7.28313732677230      2.25831556459859     15.47454839984626
  H   6.28022824173186      2.09986194005789      9.01237575046772
  H   7.07149348211244      3.64315192696994      9.30820956311118
  H   5.31164429920545      3.55509988889199      9.21992039010734
  H   5.35733728395808      9.97270131491762      9.79672603096703
  H   4.28797216564473      9.66116078575899     11.16304057831797
  H   3.90365757524177      9.00242677836893      9.57954343000253
  H   4.61171867343643      6.54474582282785      8.63926341563221
  H   6.10104700190206      5.69528631275093      9.02672700031201
  H   6.16211809722666      7.23572736460962      8.17542080289605
  H   9.22540012315807      4.99291861843802     12.60782807658089
  H   9.86002048153350      5.56228864721367      7.93806981453989
  H   9.19499401031325      4.96407418263968      9.45535196566168
  H   8.12256986145148      5.60034378794064      8.21009307226089
  H   11.74121717365853      7.33208954082602      9.01014174306537
  H   11.37292803669727      8.69564372104207     10.06009048346687
  H   11.42064322466761      7.06518120832645     10.72351538330452
  H   9.47631812203281      8.67219243696066      7.25086220270106
  H   7.81927036660659      8.73639011933930      7.84544471512366
  H   9.04399691684432      9.78591478032777      8.54549120403630
  C   9.22492390595042      3.72579871993036     17.78788755844979
  Si  10.32681213358310      4.41421299089822     16.41066567534678
  C   10.03778223731577      3.35789696895641     14.87249223651981
  Si  9.99357884983235      6.72420861610117     16.05192078105195
  Si  9.74320876245322      7.66267844426984     18.19568296104919
  C   11.04620684009985      6.94177280460442     19.36441865054142
  Si  8.19434694457981      7.26479806797111     14.64744163246415
  Si  8.63976600444185      9.07214226939294     13.16974937325525
  Si  7.48300263501859     11.05965112627432     13.67879496859017
  C   5.66459213412748     10.96905875671213     13.18865670469698
  Si  10.94257421371283      9.44617702463061     13.64207391970544
  C   12.09922965869881     10.05888665421130     12.26480204295101
  Si  11.77455013578201      7.53087798891378     14.73545479191015
  C   13.27460966660351      7.98061784511525     15.80877200174472
  C   12.13216719380348      4.19029106173194     16.93956196625953
  C   12.29493306293232      6.21661394887775     13.46832280513249
  C   9.89610048621300      9.54244826150899     18.28369565261629
  C   8.01539123937649      7.19977056075535     18.81119792830660
  C   10.99535753755490     10.81789222301521     14.95775616810995
  C   7.52006467922893     11.37262118276919     15.54459384416406
  C   8.24870313068171     12.51934918947180     12.74840727992216
  H   14.09259391086931      8.38157505048848     15.20735428014161
  H   13.65010171462376      7.10372335246002     16.33970878114778
  H   13.01233206571506      8.73051080322285     16.55675499814005
  H   7.83882790909600      7.59926137495073     19.81245621261113
  H   7.87060417238353      6.11984328303165     18.85434384821160
  H   7.24426416810315      7.60231454873308     18.15184355190052
  H   13.05429841916981      6.61146853709969     12.79016778542278
  H   11.44780121557960      5.88785983520966     12.86466245206424
  H   12.71391672206410      5.33295898984822     13.95283137064338
  H   12.05747233979941      7.15323512040235     19.01222144485966
  H   10.95467462502562      5.86007607401009     19.46992907177462
  H   10.94587830835750      7.37765164887425     20.36105824719634
  H   12.82052254277878      4.48809217814806     16.14670987852691
  H   12.33692433271722      3.14315231442682     17.17444130736824
  H   12.37753082567650      4.78110112500775     17.82287374675593
  H   9.01060206086794      3.42900656439589     14.51286293016082
  H   10.23650505034513      2.30819771913529     15.10279012863601
  H   10.68618840579196      3.64822953801651     14.04579692220442
  H   9.40219569224856      4.21617512791259     18.74580329819507
  H   9.42836394354563      2.66088782841303     17.92403034099777
  H   8.16371721502919      3.82821567219967     17.55807094157816
  H   9.74035466776507      9.86992495330891     19.31448080881948
  H   9.15051818502397     10.04503641978458     17.66686786013239
  H   10.88167934468106      9.89246367758905     17.97457032164510
  H   11.59351934733930     10.73194377441093     11.57081423246427
  H   12.53689009391951      9.24803308584402     11.68672746685439
  H   12.91993332176385     10.61451156327140     12.72337514519892
  H   12.03109197425418     10.97084941682298     15.27056265664826
  H   10.41995099216881     10.56515383190911     15.84514964753356
  H   10.62539117748434     11.77142301748215     14.57841298962926
  H   6.89128328256060      7.41795460108845     15.35500967544977
  H   6.84322116019343     12.19306527031601     15.79424293314596
  H   7.18302697123839     10.49154246666423     16.09430454475293
  H   8.50852703507384     11.63856550881481     15.91481245439047
  H   5.11839946580390     11.81022327786267     13.62174164142600
  H   5.55024021643467     11.02445625547671     12.10792565607533
  H   5.18492058831343     10.05070205319916     13.52991605075514
  H   7.73361606417130     13.45140696562372     12.99139688882691
  H   9.30509373154480     12.65561039661240     12.98244683588617
  H   8.17126403285267     12.37219984077101     11.66968333048184
82
silylene: E(PBEh-3c/CPCM(toluene))= -3214.33266052241 a.u.
  C   4.81891367584540      5.82549141977807      6.25136879774974
  C   4.09809478743451      5.90159409312873      7.39657443478768
  N   4.81150825723689      6.71535194323321      8.25185147571029
  C   5.95727151759223      7.13933453475663      7.68064712049894
  N   5.95703106063361      6.58076054828937      6.45646100163635
  C   2.80305468465880      5.28126816403997      7.77005973254150
  C   4.38863990102028      7.02166988928850      9.60073930039510
  Si  8.61113854870402      9.41886468828011      7.06712679094533
  Si  10.40273157686600      9.96578661726043      8.51233460625902
  Si  12.31882790370256      9.71938733904157      7.18321987202478
  C   13.90653572951181     10.12854949331238      8.12938533147507
  C   7.02178953874684      6.71358030650064      5.48844483448096
  C   4.53971296782827      5.10648003990076      4.98351578708621
  Si  7.18149657921440      8.33849358622815      8.58903442364366
  Si  7.49657826706652     11.16440529108622      5.97243368592162
  C   6.12199172522036     10.39636694575745      4.91148699723350
  Si  8.74330237595990      6.77694474420953      9.38516479556574
  C   8.02650321159906      5.70903771620361     10.79100127462834
  C   8.61747220814054     12.15553807562113      4.81197367495030
  C   6.66698698019084     12.33079420029560      7.20744822866094
  Si  10.31772546039561     12.08730356626194      9.50161807132582
  C   8.71533907635796     12.30379455013034     10.48436575528199
  Si  10.34327751110637      8.29405537492767     10.18930437728131
  C   12.06465209796048      7.55573293490271     10.51718232590473
  C   10.45179035530971     13.47175797606255      8.21732939185831
  C   11.77866825394008     12.26912400811699     10.69401540581300
  C   9.69260468480596      8.97151692072474     11.84212457600218
  C   12.43701283210983      7.93897693548695      6.54949775182982
  C   12.19705674978002     10.85784219743740      5.67601402805448
  C   9.52667268635858      5.58115371135654      8.12409226258800
  H   6.01303625525191     13.03794116175648      6.69224568605522
  H   7.39159825123353     12.91027072171062      7.78001383027135
  H   6.05993847043254     11.77127356059631      7.92155516997496
  H   12.01112444966113      6.78620622733906     11.28996386240102
  H   12.76392511501412      8.32031684495847     10.86077619139743
  H   12.48926434715050      7.09627725303123      9.62419570993670
  H   13.06379881144603     10.73975510192758      5.02161219381766
  H   12.13957211889760     11.90887531002539      5.96298530853671
  H   11.30461624229278     10.63261087146195      5.08968766984771
  H   9.68420429633887      8.17894477157999     12.59380615262218
  H   8.67112243479313      9.33864005938290     11.73549441812441
  H   10.30526205090564      9.78683269932296     12.23073942115481
  H   14.01830982219718      9.49948011371101      9.01354983138323
  H   13.91960613098436     11.16725777044527      8.46292079213899
  H   14.78549446337902      9.97443656202801      7.49933080671307
  H   7.97341908641463      6.76625819010577      6.00617997940459
  H   6.89983471313574      7.61332006536950      4.88810917288287
  H   7.02638545385344      5.84778014963714      4.83168073774967
  H   11.78927065743186     11.47106209381577     11.43802723463457
  H   11.72934840363617     13.21958173676650     11.23027151091710
  H   12.73399284468563     12.23627875294041     10.16839716056143
  H   7.84268802231426     11.97372691198446      9.91999835630429
  H   8.56403761895712     13.35011830378937     10.75941212847412
  H   8.74112150739240     11.72044884764541     11.40534229953488
  H   4.92140622276536      7.90764698215067      9.94238511312942
  H   4.61422494265295      6.19673239103403     10.27518838212646
  H   3.31885962376463      7.21712294429539      9.61992162027846
  H   3.56573761646378      4.62444252775042      5.03051812629379
  H   5.27826238350890      4.32861428668255      4.78140246747932
  H   4.52871284315079      5.78319380204125      4.12782755658177
  H   11.39173964072570     13.41425481627134      7.66585824372794
  H   10.41280126873086     14.45038661021621      8.70128402594551
  H   9.64256681658455     13.43349693306706      7.48750395571677
  H   13.30846291485296      7.81179010025314      5.90318769627492
  H   11.55110193670648      7.67312504152840      5.97073261783333
  H   12.52237857566496      7.21954129486788      7.36483742047624
  H   2.89738304102373      4.65223143453970      8.65674038826601
  H   2.43631619574541      4.65312974511253      6.96129755168787
  H   2.03603238502372      6.02960925176167      7.97684238603220
  H   7.21905858556077      5.07017327052612     10.42533861477195
  H   7.61711003082988      6.33455828865692     11.58540966096395
  H   8.78406425681170      5.05828738369808     11.23217693140174
  H   5.51486212397190     11.17280513154645      4.44033143467280
  H   5.45394151459129      9.77474750277706      5.51103990562425
  H   6.53143619435622      9.77470481736038      4.11288783473553
  H   10.28112826592092      4.94888097293448      8.59794855843020
  H   10.01621548172309      6.12531711197565      7.31448582460589
  H   8.77826523872986      4.92140703692742      7.67922465744460
  H   9.04268048830712     11.51547197112979      4.03697729525271
  H   9.45085518922377     12.61773851726399      5.34239212289865
  H   8.05845579222452     12.95057835145752      4.31324217978556
  H   9.26705765727968      8.63396958921522      5.96052569058156
96
intermediate-1: E(PBEh-3c/CPCM(toluene))= -4082.75352276521 a.u.
  C   13.66767999314318      9.13353510219576      7.28970521427832
  Si  11.88779367051708      9.39203865610714      6.71044085635327
  C   11.85384525173885     10.70145765131360      5.34738148005035
  Si  10.48939601876399     10.07932490111122      8.46657944958093
  Si  10.18404293052758      8.36854113190626     10.05256089479142
  C   9.96444487724131      9.08324456545277     11.79615129083695
  Si  8.40265088897911     10.31943932783155      7.41276978846474
  Si  6.86555628908051      8.72896604955677      8.20675047676914
  Si  8.23673245004414      7.21184538654997      9.39758794498919
  C   8.76689569017621      5.75224830257845      8.30447282644364
  Cl  7.70714266226777     12.29788630061408      7.74987934907898
  Si  11.21529033528774     12.09544873604393      9.42594280066653
  C   12.88460457689690     11.77541940579773     10.25752703703464
  C   11.23436199914429      7.77119242306934      5.98667304169042
  Si  5.34904510345168      9.76160507003478      9.67612580560761
  C   4.15123243048707      8.45717232924223     10.34031247493616
  Si  5.77780491300911      7.60102041691130      6.45297211603265
  C   4.46521739851922      8.65676595165679      5.61225673210038
  C   6.29219437002977     10.54073892000807     11.11530669745098
  C   4.32778163759384     11.08986796752822      8.80534308943967
  C   4.95683588579653      6.06015934474596      7.18758617856246
  C   7.05586640986685      7.09779539956172      5.15588253593004
  C   7.34721283888607      6.49744449761504     10.91516339287106
  C   10.00278800272427     12.71859513601289     10.73294943832123
  C   11.42283327363620     13.42071862383494      8.09621095945013
  C   11.67339468638129      7.19105501432159     10.08797990249605
  H   3.88552002918406      8.04873937685886      4.91283577011955
  H   4.94455733774004      9.45774761055910      5.04305934841854
  H   3.76439162818711      9.09870056939837      6.32203599594972
  H   11.51262537872342      6.38231353086790     10.80358876390204
  H   12.58369616236860      7.71729673778515     10.38102714948765
  H   11.85228152776464      6.73709036824627      9.11237358325149
  H   12.36810714618239     10.34605525058202      4.45149348917859
  H   12.33478102336915     11.62923920292022      5.65912302035866
  H   10.82691454572456     10.94569476631372      5.06985743054099
  H   9.77116581819465      8.28499915109102     12.51551613601037
  H   9.13131398674130      9.78408370896180     11.84577454049791
  H   10.86150986172735      9.61310514420393     12.12225587925356
  H   13.72517597402134      8.40238308259190      8.09715803175966
  H   14.10907451381140     10.06198865756984      7.65495864524557
  H   14.29297259970484      8.77240763488300      6.47013426465454
  H   12.80881060570344     10.99703991648365     11.01901844559943
  H   13.25472260914338     12.67911790915409     10.74702356266763
  H   13.64083105651668     11.45642580186026      9.53882256704249
  H   9.01887548523291     12.90885992472554     10.30478401484282
  H   10.36537782237221     13.65450648018488     11.16461249234411
  H   9.87991394891221     12.00562562782939     11.54856933866439
  H   12.19488957213268     13.15029857965298      7.37492083751687
  H   11.71016343113096     14.37435087077325      8.54487543347366
  H   10.49367847951267     13.57495580836684      7.54652510704206
  H   11.80993153942890      7.48186152371389      5.10455854791338
  H   10.18850179724484      7.85447432748608      5.68295012840997
  H   11.30393061130303      6.95350587605923      6.70574303307662
  H   6.44146457813938      5.96051017585766     10.62804022901413
  H   7.06216734506723      7.27652971645928     11.62328259364198
  H   7.99654484481368      5.79497575468271     11.44155652503777
  H   4.47533878241718      5.47020741356571      6.40433053915330
  H   4.18816375527735      6.32923198487404      7.91409917826318
  H   5.67207620211973      5.41174246165950      7.69554562203929
  H   9.44177897533142      5.09464247119520      8.85627506983055
  H   9.29007422488458      6.08326948703434      7.40763486136391
  H   7.91219595011738      5.15386862245632      7.98571180143568
  H   7.83783701734576      6.45909959221170      5.56745047482976
  H   7.52990617685357      7.98724514441283      4.73654144383609
  H   6.58296786561081      6.55736521969881      4.33280668332084
  H   8.56917710952715     10.25202316832612      5.93746154221582
  H   3.60906941565073     11.52854718661618      9.50150724548415
  H   4.95529930742024     11.89170701088810      8.41890260766695
  H   3.76553050877816     10.67887885690525      7.96615093042761
  H   5.61179341138464     11.05415088509704     11.79824689160004
  H   6.83146947726834      9.78787165150871     11.69251670726026
  H   7.02080152168610     11.27168558509831     10.76057719710118
  H   3.44627230022071      8.91049128574833     11.04109051624607
  H   3.56700873843944      8.01038844020577      9.53394055182977
  H   4.66413226244887      7.64902273333366     10.86205294278994
  C   6.60389725911457     11.13723081179833      3.96277867892193
  N   6.38161022691967     12.36556511100983      4.47813789629638
  C   7.40938936670606     13.25713660702895      4.22323534219927
  C   8.32752218129485     12.56628246933303      3.50709310058887
  N   7.80768831504138     11.28901507250763      3.36639718845044
  C   8.49204407578744     10.21029126859937      2.70326065488885
  C   9.62674032647320     12.99240075079976      2.92801168934177
  C   7.40655787130271     14.66060096918016      4.70443135022418
  C   5.17726229127931     12.71556559214329      5.18670457385252
  H   9.40583686056162      9.92991209882957      3.23088101172659
  H   7.82644275160509      9.35264299380694      2.68272723517340
  H   8.75555800508554     10.47357593225882      1.67844605783039
  H   9.64488986621527     12.88302861849409      1.84146564417919
  H   9.81649632633246     14.04110410670926      3.15084179596131
  H   10.46759938350789     12.42059874161826      3.32568329557764
  H   8.29850680467471     15.18461215232330      4.36487356403077
  H   6.54117084399566     15.21896853322992      4.34157846824377
  H   7.39403760917732     14.70802164839785      5.79517695906014
  H   4.58585218937547     13.44277923043913      4.62840782673776
  H   4.58703474122199     11.81425797553927      5.32097388028091
  H   5.40243385725227     13.13006041738835      6.16821430059317
96
intermediate-2: E(PBEh-3c/CPCM(toluene))= -4082.771059 a.u.
  C   13.83939971249371      9.02038449348069      8.51979558301471
  Si  12.40559291312698      9.31814359766383      7.31596090821680
  C   13.13596484635189     10.44868479695057      5.96801289857543
  Si  10.50795590953299     10.18651361108738      8.46586433381700
  Si  9.95016945877893      8.57786187361252     10.12031814666339
  C   9.34393127598564      9.40588467034269     11.70869451954621
  Si  8.52413824992734     10.08868056906206      7.15541879423210
  Si  6.83702525792209      8.68298014004425      8.01347312739994
  Si  8.28656690095075      7.22067910076538      9.15100385587568
  C   9.09492772697303      6.03808913423422      7.90360449649948
  Cl  7.62624995315792     11.79656189220812      9.17230063570237
  Si  11.07540785052688     12.33345543026653      9.28817874351608
  C   12.96954504701009     12.47031590192822      9.37535390494013
  C   12.02985979438417      7.66887543969999      6.46951819581089
  Si  5.15656409673697      9.28592952734910      9.56583761931481
  C   4.03890176813381      7.75030965571137      9.63665360644226
  Si  5.84178835737983      7.51158854831121      6.22618640976523
  C   4.33944400801376      8.47741674857973      5.58744140393415
  C   5.77413001802570      9.60850118498148     11.31751901841800
  C   4.02293404321212     10.73140886570326      9.11599912987923
  C   5.26561727738513      5.78686785727682      6.75557107124745
  C   7.04206951072938      7.29855414275326      4.77882492154731
  C   7.42396071348777      6.13710436586175     10.45138415356466
  C   10.47771914117289     12.70728785564426     11.03750348670796
  C   10.50091845802700     13.69203365958618      8.10140453759879
  C   11.38723159875011      7.43177040821074     10.61031878026158
  H   3.81634906185644      7.92108634636548      4.80627480868547
  H   4.63951366144788      9.43604674267056      5.15971985701680
  H   3.61970490423652      8.68454270936618      6.38162296896321
  H   11.03091865415082      6.69375811265665     11.33283750211460
  H   12.20307373460536      7.98273630054302     11.08064549296985
  H   11.79592385081853      6.88661224493761      9.75876188087579
  H   14.15982840032811     10.12659561871786      5.76316964528069
  H   13.18211515195735     11.49933374226316      6.25885757411517
  H   12.59095984677566     10.38308012731563      5.02586769200263
  H   8.87430376914234      8.68179016488438     12.37735763436706
  H   8.62368831058268     10.18976014940830     11.48302397956951
  H   10.18020816540940      9.85905879551399     12.24335598188311
  H   13.58621539123548      8.32251170600405      9.31569586025087
  H   14.18352379329012      9.94316482147149      8.98588815165501
  H   14.68457995701642      8.59832854872479      7.96972853476114
  H   13.39401752750057     11.76398988300866     10.09057428007901
  H   13.24575039637621     13.47392580602996      9.70896053433580
  H   13.45815395181031     12.30188692450458      8.41468374078003
  H   9.39825211164081     12.60405752798114     11.11801608958171
  H   10.75104254031551     13.73122415771671     11.30524708172985
  H   10.94440170130317     12.04282805841823     11.76573907215670
  H   10.98174241219089     13.61264813921822      7.12458598797621
  H   10.75956307926547     14.67250302168773      8.50897009791160
  H   9.42096121773936     13.65479272138882      7.96638036657725
  H   12.89771102879943      7.32799943563653      5.90001033766781
  H   11.18857451918929      7.75169116729395      5.77914431953091
  H   11.78544085349125      6.89085701337479      7.19328589492558
  H   6.67457688982777      5.49326117943620      9.98704505938081
  H   6.92563197249755      6.72501649650044     11.22158122559997
  H   8.15167131769621      5.49086286832750     10.94677475487429
  H   4.80904468155138      5.26132054787766      5.91346253161129
  H   4.53047851513421      5.82413316648929      7.55923611050021
  H   6.10129270970732      5.17919840895560      7.10636525788698
  H   9.90597381640496      5.46739835791763      8.36083614340236
  H   9.50401991261365      6.57266649119295      7.04748344278712
  H   8.36259031394889      5.32225387482558      7.52581444337634
  H   7.94775800617527      6.77081748103350      5.07988031079517
  H   7.35059916332352      8.26109826684127      4.36923364895335
  H   6.57298164892274      6.72557537097205      3.97545479447556
  H   9.00651227079461      9.26210568177737      5.97388186704567
  H   3.19593869442507     10.76167147031741      9.82976360215358
  H   4.56102479748525     11.67538505226237      9.18871532277617
  H   3.58775540753165     10.64989264134300      8.11870854344970
  H   4.91789167364999      9.69815339200118     11.99087493841702
  H   6.41225470084065      8.81265916030426     11.69995622767235
  H   6.34024603307741     10.53737291685708     11.35097624949693
  H   3.28434818825508      7.87553740317476     10.41725316914982
  H   3.50819107306412      7.58963319517090      8.69657092015008
  H   4.59472319808216      6.83893198421073      9.86126352411649
  C   8.06915765669010     11.61545455453178      6.06101263555618
  N   6.91080929881063     12.26010314854654      5.89291222667128
  C   7.04583271193026     13.28127797103019      4.97734590992531
  C   8.33375385213952     13.25092144770387      4.55300879547855
  N   8.93530260399598     12.21426975727870      5.23154250467852
  C   10.29697978272204     11.78623501331877      5.01765941332089
  C   9.05069551815374     14.10574682153997      3.57564445620582
  C   5.92597112463148     14.18183627600213      4.61053581738691
  C   5.66939367813859     11.99111515118047      6.57954689566107
  H   10.89749530807814     12.62109247940646      4.66870421101980
  H   10.71797978343569     11.43749458402955      5.95430717834232
  H   10.33897894002327     10.98064794150417      4.28614779786772
  H   9.46414013117769     13.52398033273208      2.75069791488490
  H   8.36994639219154     14.83889528861743      3.14896519980028
  H   9.87021319294530     14.65570293265171      4.04119691272250
  H   6.26512867651657     14.93601209782572      3.90405268577363
  H   5.10383377804165     13.63929542253922      4.14096149070768
  H   5.52552893473832     14.70280429765521      5.48117924588461
  H   4.85045638816376     11.99549705057124      5.86349457424612
  H   5.71868016988635     11.01883996437606      7.05113634575290
  H   5.49557521192349     12.73512860074705      7.35165804978292
96
intermediate-3: E(PBEh-3c/CPCM(toluene))= -4082.751382 a.u.
  N   3.70039108741844     13.29950024264747     12.64016237192040
  C   3.53945346858217     13.44693472788022     11.30595582506361
  N   4.68255659472018     14.07347094309674     10.94749297614614
  C   5.53243930647197     14.31032327880250     12.01482799722947
  C   4.89978155687766     13.81487318422727     13.10525095279929
  C   4.99808112014540     14.40908969232993      9.58215510043577
  C   6.86003308183466     14.95814559298940     11.87160693544536
  C   5.30834971631131     13.76783016136907     14.53164733239596
  C   2.71890741560803     12.66311391931013     13.48077364229097
  C   4.23953162492045      5.91357072128134      7.90873601466269
  Si  5.29245446415316      7.16920107620696      6.96588612996387
  C   6.47362496359010      6.25126314900290      5.80965258123642
  Si  6.49566324942075      8.49643591423048      8.47943157319559
  Si  5.13203241685769      9.85731968850343      9.83048022602273
  C   3.96880292977928     10.90545372706154      8.78477598147815
  Si  7.90199882463639      9.87061203303162      7.19352836240432
  Cl  7.15534563206840     11.85226071454496      7.03253914400076
  Si  10.08752497158380      9.90328348111098      8.04951387816481
  Si  10.81890827412967     12.08700223423472      8.50599939885001
  C   10.95160977247983     13.08438712615772      6.90845415947185
  Si  11.36335807786612      8.88511696785694      6.36081895527003
  C   10.75338781248209      7.11297886804256      6.10638922429706
  C   13.19585300286884      8.85530438719176      6.82237507680112
  C   11.14712239603793      9.82738630960077      4.73752884239444
  Si  9.99378910407134      8.54833197318733      9.97443638269378
  C   11.51464256025266      7.41790354808645     10.09677095581910
  C   9.94178270811769      9.60707504776026     11.54856914250205
  Si  8.02173713684842      7.26406520791455      9.79220368107590
  C   7.32124354297180      6.89743020161867     11.51818629827464
  C   8.43512304395438      5.60529400459904      8.96812470573769
  C   12.52581121261624     11.96790476389402      9.31294138169282
  C   9.64929145328536     12.98093939711300      9.68979956341630
  C   4.07350403801695      8.78739199324849     10.97489577134231
  C   6.28973704930927     10.91285381473034     10.88131443673498
  C   4.18258332263241      8.28407864448944      5.92044463433760
  H   3.66303886930786      7.70768477098594      5.15178424874091
  H   4.76396709581544      9.05889255762695      5.41743186344857
  H   3.42725423260461      8.78584536599251      6.52583837015025
  H   11.44929295686171      6.77642944912495     10.97783037676770
  H   12.43270902554935      8.00232912741371     10.18103255277901
  H   11.61206415885860      6.77029259661880      9.22476140481097
  H   11.68996203711398      9.32932983042138      3.93093514507086
  H   11.52226245098522     10.84899361663016      4.80546805772634
  H   10.09787025163655      9.88270354190067      4.44371591727709
  H   9.84748806727791      8.97481298767027     12.43371400429916
  H   9.10351973240747     10.30324066757254     11.54680188776925
  H   10.85686142059535     10.19252138198640     11.65723062239163
  H   13.36654805511199      8.33397077292524      7.76515265382955
  H   13.59680004016033      9.86470545062719      6.92805943893607
  H   13.78132392507785      8.34836959562692      6.05220659866500
  H   12.49384680264718     11.38754084287917     10.23681362355621
  H   12.90794147487444     12.96064207313020      9.56128339611660
  H   13.25180346848480     11.49103086812716      8.65298099309147
  H   8.65352713348799     13.08076471432585      9.25709429198597
  H   10.02423597264618     13.98520558661385      9.90102482774223
  H   9.55092790859563     12.45782720149755     10.64133244002338
  H   11.68543084674256     12.65620839683712      6.22414959015456
  H   11.25904789567145     14.11082429077497      7.12080661038597
  H   9.99439064231509     13.12417729004288      6.38726928974412
  H   11.27727712697278      6.63895489225808      5.27342546058049
  H   9.68556114934723      7.08356654645488      5.87956466384373
  H   10.91934924633990      6.49640481718938      6.99111197852499
  H   6.39210955687228      6.32827734422797     11.45876682899667
  H   7.11494074663025      7.81374567297463     12.07265247035712
  H   8.03348465290440      6.31169491686765     12.10283527993070
  H   3.66976869971438      5.28400027887820      7.22191756295874
  H   3.52740321271966      6.40747359831319      8.57174980530069
  H   4.85709424239934      5.25613664719227      8.52344380467574
  H   9.14652852660012      5.04279749943973      9.57611038508933
  H   8.87678164771091      5.73874978850885      7.98045414457843
  H   7.54098258468505      4.99003609463889      8.84986893279842
  H   7.12401832010989      5.56334247577104      6.35046790500840
  H   7.10976664371385      6.94592492165138      5.25805844819284
  H   5.91327057089199      5.66781073125795      5.07555878506724
  H   7.91573813167757      9.41952268602618      5.77132036154497
  H   3.44980635270488     11.62666406836401      9.42283766482862
  H   4.49562337647027     11.45852326080072      8.00826212577731
  H   3.21742131801887     10.28108469302922      8.29815929237060
  H   5.73859255670594     11.61307988564185     11.51009718240530
  H   6.89358727816181     10.28260056239861     11.53679157170070
  H   6.97347188315695     11.49540481063208     10.26133053082289
  H   3.44288277485782      9.42708309793971     11.59739571265894
  H   3.41204116677191      8.12769601196050     10.41095415955728
  H   4.67349743363643      8.16474991574870     11.63873707943761
  H   7.34404876551670     15.05786507406551     12.84172628885559
  H   7.52987198056287     14.37809900105994     11.23235417111586
  H   6.78486315346981     15.95847899698318     11.44051292547756
  H   5.86252572239292     13.84848680310468      9.22288407166413
  H   4.14294557287484     14.15236508763159      8.96487480992730
  H   5.20504671380228     15.47395359806108      9.47264379529549
  H   4.60097120322611     14.29164809989574     15.17796751735938
  H   5.38830606148916     12.74292438398806     14.90058840280994
  H   6.28085561572468     14.23807167171466     14.66712271651643
  H   2.32938403979950     13.35028088965579     14.23282263326318
  H   1.89875921349909     12.33517080601820     12.84925811109923
  H   3.13648136011432     11.79494065494642     13.99222457857364
35
2salt: E(PBEh-3c/CPCM(toluene))= -1251.042209 a.u.
  C   7.38691392985027     11.73674133005187      5.29590368089643
  C   7.32283025917516     12.43802412701945      4.13835179559841
  N   8.20342051630055     11.83300933896953      3.26500125820799
  C   8.84364167320123     10.82844064129021      3.87183830617099
  N   8.30462608639216     10.72677004421932      5.09108041242806
  C   6.50473844388299     13.62194405232273      3.77745250877193
  C   8.59281710083181     12.39009359849651      1.98892001986622
  Si  10.13658768246293      9.64127760571206      3.08370870395389
  C   11.29170992942145      8.84387967976697      4.32890314964536
  C   8.81943094911966      9.87224730712785      6.13749527273463
  C   6.66096484021381     11.92800117725114      6.57548199152648
  C   11.13857520914488     10.42250217559515      1.70302317946504
  C   9.03679578302217      8.29249715983114      2.33910851635558
  H   9.64559058072715      7.52787873135976      1.85210621291589
  H   8.35251733879930      8.69046212280686      1.58711854629076
  H   8.43270398157993      7.79141321691560      3.09819958855625
  H   8.83866907131861      8.83490025512896      5.81498917164513
  H   8.17723122683166      9.93759940332858      7.00970421490047
  H   9.82309319075003     10.20266734904001      6.40064316702352
  H   8.59711918766505     11.62418778386497      1.21862014032415
  H   9.58375985870888     12.83145148167252      2.08521984000860
  H   7.88253454166297     13.15532521341297      1.69328003642996
  H   5.95581139741320     12.75125434501928      6.48699899746269
  H   7.34043459859564     12.16969834163735      7.39418959766718
  H   6.09171373040475     11.04213629306472      6.86158112059422
  H   7.12500097583105     14.49427202162994      3.56607545323222
  H   5.84414599144454     13.88628650430256      4.60011007587730
  H   5.87729243532659     13.43598537547282      2.90440294663691
  H   12.05709103802402      8.30575843411481      3.76426646392082
  H   10.81006707555962      8.11740455431130      4.98187146922699
  H   11.78733324546862      9.60277647106210      4.93084338081813
  H   11.62519489395080     11.33037855786626      2.05329541031109
  H   10.56488018855202     10.64017213349651      0.80310816257682
  H   11.91597657764257      9.70855172677340      1.41999533639077
  Cl  11.09809947072374     12.30396844606449      4.63227387156901
21
IMe4: E(PBEh-3c/CPCM(toluene))= -382.608030 a.u.
  N   8.24940521909509     11.90373756045495      3.44590262948859
  N   8.30249092386822     10.78243329871283      5.22424783426798
  C   8.78826459961498     10.77555474563969      3.96193337082418
  C   7.48932895406127     11.87197262106410      5.49262383850784
  C   7.45518351312262     12.59387825879443      4.34760089427003
  C   8.60632091413368      9.75264351891311      6.18475046134343
  H   9.26458436428933      9.03264767095235      5.70806378686359
  H   7.70410142219736      9.23718862408572      6.51612155948935
  H   9.10983794026202     10.16115631882585      7.06169786858462
  C   8.48608798414906     12.33529263805607      2.09190373389524
  H   9.13840996670217     11.60872862000682      1.61708097964014
  H   8.96981711786262     13.31240581222129      2.06356070765111
  H   7.55657789989250     12.39623991691698      1.52456788192141
  C   6.83992533963536     12.09941132021028      6.80833074835771
  H   6.24723041499115     13.01242094868778      6.79059796514119
  H   7.57057188748920     12.20163205175877      7.61355846170929
  H   6.16913369731958     11.28178618056740      7.08070797716718
  C   6.75558235347448     13.86026367949687      4.01359216325751
  H   7.45283086921159     14.64799044177429      3.72031963876707
  H   6.19402240031791     14.22687770768979      4.87122539319575
  H   6.04731221830979     13.73205806517060      3.19232310565677
61
2-NHC: E(PBEh-3c/CPCM(toluene))= -2831.647889 a.u.
  Si  8.33182943981308      9.87032525716347      6.90209192446210
  Si  10.23397542249716     10.03409585425512      8.21383599558042
  Si  12.11029714796775      9.62212355422836      6.86902992045590
  C   13.68543024838645      9.94674738007181      7.86401106343856
  Si  7.32350612439324      7.97935604610102      7.05627918352830
  Si  5.38992225921693      7.37347029532904      5.90112521784360
  C   4.01208133897247      7.04363537037209      7.14987102713917
  Si  8.46834573573227      6.68652850284461      8.62158436573086
  C   7.25168470749894      5.88539200605061      9.83935757644907
  C   5.73040033526290      5.79422682371753      4.92318771682434
  C   4.89979667400040      8.77484730862232      4.73905757128251
  Si  10.39992186696838     12.10127766523324      9.30864374169443
  C   8.70608456145047     12.63959323019480      9.94615333271622
  Si  9.81409519490623      8.27738135893804      9.72424772311515
  C   11.43398621327251      7.54476431309047     10.38649005578295
  C   11.05947559009351     13.41400456259125      8.11925753548392
  C   11.60329111115246     11.91461675755801     10.75572459815930
  C   8.79030662954488      8.94350043055463     11.17690278857207
  C   12.08471723803839      7.82899382689149      6.27930038316736
  C   12.06634039855752     10.76030116314996      5.36131426132409
  C   9.46594399658014      5.30358390269132      7.79420140731582
  H   3.98644791153996      8.52648414876313      4.19442823902415
  H   5.68167490117430      8.97368172543250      4.00534322066746
  H   4.71850581024089      9.69948525175574      5.28821133583239
  H   11.24208031588330      6.74469864584946     11.10355904484024
  H   12.02953778977851      8.30792932208487     10.89119351044635
  H   12.04296935682345      7.12865793109811      9.58278336854909
  H   12.92870664312064     10.58579639686469      4.71426518404841
  H   12.07342622444521     11.81316799750282      5.64614795733797
  H   11.16745336516636     10.58770183027178      4.76678614867545
  H   8.54754694401901      8.14516203871749     11.88084655645971
  H   7.85118441360209      9.37310126008453     10.82533175445989
  H   9.32553769365738      9.71862002333424     11.72813332829571
  H   13.72952897707444      9.32380827245945      8.75887516087031
  H   13.74525376640456     10.98786468933896      8.18656993970353
  H   14.57669075873499      9.73602990863034      7.26919948403954
  H   11.25517379402237     11.16857991912791     11.47214845992266
  H   11.72218857543288     12.85757742618776     11.29364384466277
  H   12.59150910572133     11.60226700497734     10.41431553878467
  H   7.99520604643888     12.75336978676389      9.12596768315007
  H   8.76975134191452     13.59870306259913     10.46468656906095
  H   8.28698252257504     11.91270146357343     10.64269353390855
  H   12.05755514492486     13.16226698352216      7.75661873756079
  H   11.12436439269618     14.38743681982083      8.61016239062736
  H   10.41208481047126     13.52510580771396      7.24810828760089
  H   12.91229455827842      7.62706329539671      5.59604079590745
  H   11.15482051740362      7.60813078550361      5.75229190907479
  H   12.16577399497380      7.12834299485653      7.11184338809982
  H   6.58304510397526      5.19453241708709      9.32227372469048
  H   6.63400986486885      6.63258263501397     10.33813370833684
  H   7.77944123813263      5.31852488908651     10.60875433848552
  H   3.09705532263964      6.72682213827332      6.64449711365790
  H   3.78039002692244      7.93571994145278      7.73255955518623
  H   4.29207193788187      6.25594757689643      7.85110026151993
  H   10.05377289194561      4.75480868542403      8.53289618048537
  H   10.15104271124843      5.69262677231005      7.04187573448702
  H   8.80364958381994      4.58957291212528      7.30153938125320
  H   6.04066114895189      4.97992157451939      5.57996002787404
  H   6.52042588108411      5.94239725659995      4.18636721691556
  H   4.83453617662458      5.46604475998448      4.39148647248007
  H   7.89854620107942     10.96573803934514      5.99461352294994
61
silylene-NHC: E(PBEh-3c/CPCM(toluene))= -2831.625921 a.u.
  Si  8.60178744642006      9.36633258431065      6.93840117613949
  Si  10.25264177387701      9.94506437105607      8.63751502810953
  Si  12.12109737084943      9.64583941794562      7.20790983627620
  C   13.67996468077109     10.21043797475314      8.11734170594974
  Si  7.71164392411576      8.78693154208111      8.93421638759842
  Si  7.56895386034367     11.15580490450531      5.83234626770841
  C   6.24217602617828     10.36497111169695      4.74011554276403
  Si  8.88274464811717      6.77585221663967      9.39777886241399
  C   7.98124543861951      5.72000496000126     10.68878569718452
  C   8.71641609492127     12.17139899034774      4.72951632315597
  C   6.73379762445830     12.27342774571366      7.10073012602399
  Si  10.25850023492831     12.09140364718145      9.58257685314960
  C   8.68132966000663     12.36178049581751     10.58027562676794
  Si  10.46132244457568      8.23512206169778     10.30693494557089
  C   12.27245336545665      7.73029630510095     10.54969982855115
  C   10.45227452394257     13.43638853901229      8.26912074408768
  C   11.73507528204054     12.19613935285889     10.76200317824730
  C   9.82614732165856      8.84349410398576     11.98756593889072
  C   12.32437482538273      7.85546806864271      6.64536426122048
  C   11.94457119197910     10.72251785549916      5.66766179096524
  C   9.47235363201159      5.67098262163612      7.97923206630917
  H   6.09972502615446     13.00716102959937      6.59849151790910
  H   7.45507983289568     12.82372731624867      7.70453351716512
  H   6.10615114819810     11.69884497408269      7.78317399365716
  H   12.33090163564262      6.92845148470524     11.28823746801867
  H   12.85977957238723      8.56972888434639     10.92640968761552
  H   12.74407009971600      7.37344900060447      9.63554182717183
  H   12.83089473611112     10.62520336351539      5.03619288666287
  H   11.83446290512903     11.77794425383126      5.91946969939853
  H   11.07902176195804     10.43627909409326      5.06956303828603
  H   9.88712601538518      8.03786798160086     12.72215334385782
  H   8.78786374266012      9.17050619876903     11.93403555873410
  H   10.42138817681632      9.67607990237703     12.36620056906535
  H   13.83548632203549      9.68626404297647      9.05971519856440
  H   13.64223901934326     11.27890851822622      8.33441463410832
  H   14.55782991795231     10.03662161039357      7.49044119972309
  H   11.70786550883457     11.40484374971276     11.51240328941766
  H   11.73145111441814     13.15063388903460     11.29304135407208
  H   12.68722902292620     12.11577084501842     10.23719725439238
  H   7.78449142810762     12.23924892871080      9.97360423376377
  H   8.66374047285176     13.36438975945810     11.01351513231117
  H   8.61297820409489     11.64345554108142     11.39829771691443
  H   11.38547373498502     13.31747564822881      7.71563637002726
  H   10.46754670008614     14.42628032377047      8.73000093303853
  H   9.63852358260096     13.42451154141812      7.54352535091891
  H   13.25017310575913      7.75357669332185      6.07429189787545
  H   11.50345569412204      7.55395485075419      5.99440791679206
  H   12.36759254563490      7.14628346328220      7.47163196819254
  H   7.08865242513561      5.25689703126532     10.26493817224417
  H   7.66629743739357      6.32368915946422     11.54057053063427
  H   8.62110403370944      4.91945537236189     11.06337582629066
  H   5.68614668293432     11.13147609593581      4.19582210230763
  H   5.52660717252061      9.79309077077673      5.33194417910303
  H   6.67756836954804      9.68870698168461      4.00310694355257
  H   10.17594920387543      4.91465028729622      8.33178723514541
  H   9.96270028588765      6.24738076185056      7.19629250561576
  H   8.62647096968740      5.15209811431296      7.52550815487234
  H   9.16497150644298     11.55879853098467      3.94660314862384
  H   9.52889273940542     12.63454408125153      5.28920946141351
  H   8.15239893142291     12.96861843083721      4.24021267052844
  H   9.27777784457549      8.42779262233194      5.98964932492900
61
TS (i77): E(PBEh-3c/CPCM(toluene))= -2831.620940 a.u.
  C   13.54475673376168      9.97697687359952      7.91241227770745
  Si  12.04029470024829      9.50535518477302      6.86851711224970
  C   12.07347732844925     10.47501897942230      5.24537505215096
  Si  10.03051113053801      9.99495017025697      7.99959946328670
  Si  9.51476328712364      8.37708716171943      9.61398188447460
  C   8.30858912061611      9.12578451549667     10.87812975942408
  Si  8.45059242356370      9.37752807533715      6.38849214065815
  Si  7.60082674137850      7.29900113289241      6.28199645940126
  Si  8.43291500904595      6.64910954327994      8.42663408000552
  C   9.67647115597445      5.27327320731755      7.98674378639293
  Si  10.27286103706969     12.14013842676676      8.93816210922664
  C   11.43824288432053     11.89892389983106     10.41165940124049
  C   12.15355027755475      7.66758180581492      6.45257138944316
  Si  6.03206231595996      9.65360488017752      6.92442276933444
  C   6.08120334417678     11.35162723949541      7.74896301774919
  C   5.09005429829526      8.52067540532429      8.10885287296286
  C   5.11958990934086      9.79614068339816      5.28172828889924
  C   7.12150048073498      5.82094758211782      9.52666865126090
  C   8.69947524630125     12.93823080918705      9.60816345337219
  C   11.06287262937369     13.32614469118211      7.69669042294319
  C   11.05983217953983      7.76165500757462     10.52803308626398
  H   5.05857035279867     11.70790854035477      7.89895794983911
  H   6.60998373992319     12.08818186698687      7.14408694418713
  H   6.56646247524578     11.30814281205780      8.72324611221842
  H   10.80249413888227      7.00608544089536     11.27253910349364
  H   11.56451307554274      8.58017123850826     11.04459672419487
  H   11.77715847203682      7.31453809448904      9.83814040427418
  H   13.00272597503781     10.28874213950542      4.70211454485246
  H   11.99426187830396     11.55057451192440      5.40732276902259
  H   11.24805209741989     10.18215032781209      4.59374454933822
  H   7.99305553474696      8.37905847216634     11.60927949705779
  H   7.40954315712847      9.51116831148560     10.39359651552446
  H   8.76536725961177      9.95262031550594     11.42551088495379
  H   13.54077057012177      9.46485050856119      8.87603081428829
  H   13.58746391053492     11.04943127105102      8.10785330797865
  H   14.46673334233902      9.70178097533202      7.39533868107544
  H   10.98793777207490     11.25037273719319     11.16588663518995
  H   11.65270220357470     12.85700463431911     10.89097542068050
  H   12.39009698776975     11.45197150981969     10.12438097668492
  H   8.00144201888987     13.21297005485637      8.81842084756071
  H   8.96381590109953     13.85107580153528     10.14754618749029
  H   8.17462258963417     12.28573011068522     10.30724957583816
  H   12.03854313959601     12.97316998619634      7.35917670266707
  H   11.20744249568251     14.31116883811819      8.14597422978174
  H   10.43618518883873     13.45419674655101      6.81281252564024
  H   13.04810355686284      7.46678446351727      5.85870627817595
  H   11.29130905026432      7.33522204937722      5.87187161848816
  H   12.20924275003268      7.05019411819125      7.35013448685436
  H   6.55795167429875      5.07298973324218      8.96606060506866
  H   6.40660813627294      6.53147711501921      9.94042406897264
  H   7.60325803633643      5.31365369754627     10.36544052338387
  H   4.10429887355184      8.96061190801003      8.28357035620172
  H   5.58976826277455      8.44853379865699      9.07498591874818
  H   4.93932762746919      7.50930545534349      7.73279147308817
  H   10.19274226966635      4.92826609212606      8.88504693190462
  H   10.43398748193332      5.59200671600380      7.27250258226781
  H   9.15485299110468      4.41658958698761      7.55612939120890
  H   4.99783451664823      8.82491114664998      4.80244460510506
  H   5.65328656170873     10.44473619987982      4.58619843137354
  H   4.12622644710161     10.22319296932747      5.43892173350787
  H   8.38057125376768     10.24226142924157      5.17140861336619
83
int1-X+: E(PBEh-3c/CPCM(toluene))= -3674.163376 a.u.
  N   6.61926981942563     12.14091751695772      5.71739036999376
  C   6.74109996219496     13.31523640876373      5.00567754460670
  C   7.96021638537622     13.28787199471111      4.41355195964949
  N   8.54173932846597     12.09931372863760      4.79357805295984
  C   7.72703462450456     11.39764440934362      5.60042611524419
  C   5.67773686286546     14.34933451775823      4.97710080355691
  C   8.63144411215945     14.28114921572815      3.53942429963599
  C   9.85898769354950     11.67168677104709      4.38242887769683
  Si  8.18184904946332      9.63578826487663      6.29652136788865
  Si  6.34214969366846      8.33758503153057      6.92579589093818
  Si  7.07796657582360      7.76713561809924      9.08232395118048
  C   7.01391596278100      5.87093061168657      9.38606184270651
  C   5.44000808911934     11.83478654282132      6.50337106917901
  Si  10.04048500658627      9.85698733892063      7.76694310513256
  Si  9.30448022977652      8.42083987398973      9.50426681357916
  C   9.49358188349736      9.14379947919356     11.25226630816386
  Si  11.96690094999523      8.89531080071246      6.75542868659757
  C   12.70626792400538      9.87680419841759      5.29364580315328
  Si  10.64540845034043     12.04118290060279      8.47488058425198
  C   12.50271541628950     12.36564962160330      8.16202217480707
  C   13.38118564726035      8.69759317405936      8.01299146594176
  C   11.65844939905577      7.18479753624733      5.99894897413109
  Si  6.72360859798089      6.42789016208915      5.62741663518349
  C   6.53592764484271      6.88022208021669      3.78317595581673
  C   5.35084027891765      5.15427387178860      5.99567045462652
  C   8.35503407758546      5.44949159712057      5.72440374020385
  C   5.94152970949699      8.43813150630573     10.46036987010877
  C   10.45775863419245     12.34639394898286     10.33283579648782
  C   9.78230557720630     13.46501502316706      7.56417095751789
  C   10.33705699940623      6.80791485761931      9.52035269397079
  H   6.64722035624870      6.00652550221146      3.13533693293833
  H   7.28980998865533      7.61268725520942      3.48705920652383
  H   5.55770941122594      7.32246003242692      3.58501334586185
  H   10.00109705200904      6.16696053310828     10.33948096297047
  H   11.40601984160582      6.98023264282974      9.65618157992412
  H   10.20526815970223      6.24198145574531      8.59722809264391
  H   13.67656988082888      9.44976629726334      5.02630289944898
  H   12.86460020299970     10.93392313039048      5.50715338627952
  H   12.07182434511909      9.80414339417553      4.40822021811743
  H   9.14569839836544      8.41546202240787     11.98913939746933
  H   8.88521258115469     10.04127298748230     11.34601498001246
  H   10.52700779906263      9.39766960585875     11.49386389193915
  H   13.06468921860459      8.13289949946052      8.89058355152621
  H   13.75195570697843      9.66108211199510      8.36343406418259
  H   14.22303747540078      8.16469648932408      7.56321899721867
  H   5.41140306475440     10.76895896160155      6.71923304645690
  H   4.55594465010174     12.10703073267983      5.93013527800932
  H   5.46844896355372     12.37550927686047      7.44550825137174
  H   13.14191088259843     11.67433653300251      8.71280472670163
  H   12.75375998321202     13.37543845570009      8.49888360627602
  H   12.77811057676529     12.29898007542551      7.10887598687540
  H   9.41782152832147     12.24760240961560     10.63489406876142
  H   10.80000266109257     13.35776425528247     10.56944546196799
  H   11.05332655214597     11.64858106437053     10.92217325494921
  H   10.36030546349426     11.18151885095322      5.21142975031996
  H   10.44921616897550     12.53560730038350      4.09004576591614
  H   9.80215029532910     10.97507180708297      3.54758875038213
  H   6.00391118745948     15.21183094522995      4.39969913762470
  H   5.43071967720541     14.69846485695468      5.98073492668806
  H   4.75801665175558     13.97750995985355      4.52235168999783
  H   10.10936380670279     13.55515721724997      6.52691074700113
  H   10.03081080110216     14.40649061202801      8.06208272517327
  H   8.70135955927478     13.34132764691734      7.58702420830218
  H   12.58811888504620      6.77630241910999      5.59381382324358
  H   10.94399473208622      7.25652312647182      5.17781270927073
  H   11.26054641700507      6.46573128532875      6.71308805558140
  H   9.53037784210376     14.69163847380701      4.00370483402316
  H   7.96306481069191     15.11511757574333      3.33750013129602
  H   8.91954318446826     13.85298243043824      2.57815332348380
  H   4.93216742944885      8.03214553118024     10.35661713878255
  H   5.88773028514724      9.52345450581687     10.40295480015746
  H   6.31124425063876      8.16331367868254     11.45197967855175
  H   5.42223137473726      4.28402144997953      5.33756754816066
  H   4.36100671453291      5.59502887355891      5.86300712181785
  H   5.41025644769386      4.79519649168637      7.02489963236797
  H   7.30638513302063      5.62950588242751     10.41152322106096
  H   7.67015721952700      5.31427623829779      8.71654449305261
  H   5.99930705270764      5.49276119435496      9.23906719919697
  H   8.60545821381368      5.17686140429839      6.75058514941746
  H   9.18416916574308      6.04339160914015      5.34136093957779
  H   8.30470752958573      4.52873593776044      5.13588774813809
  H   8.76597099357872      9.14694519714825      4.98638684116923
  Cl  7.47887584078008     11.18795217068523      8.93066655690386
95
int1-Cl-: E(PBEh-3c/CPCM(toluene))= -3622.882929 a.u.
  N   8.83632904636302     11.39037394716132      4.63406241113999
  C   8.37030515615564     11.24381641348514      5.88285045595213
  N   7.64752208207978     12.34018334624663      6.13407746735960
  C   7.64394891431571     13.18438955076804      5.04795539201348
  C   8.39662292660830     12.57849912298010      4.09126975392438
  Si  8.70195192611877      9.77821667932330      7.07079694175329
  Si  6.88673043965948      8.63056414315092      8.01815970125056
  Si  5.74707072912921      7.58840255731397      6.23862702319288
  C   6.91301469864064      7.34769757641461      4.77187103853559
  C   6.95585798730010     12.62862333930586      7.37060561101764
  C   6.92436226592573     14.48027719190173      5.04665043191504
  C   8.73647827760781     13.02116703162490      2.71743086270642
  C   9.65216523946480     10.43064911566234      3.91038160623292
  Si  10.45990485417972     10.14254577016171      8.59012333410469
  Si  10.43083552534626     12.24450976025878      9.64770387752259
  C   10.56467531270100     13.61942551658938      8.35582677681309
  Si  12.43771318355841      9.87168962711062      7.33491043589682
  C   12.34599725073282      8.27275682330498      6.33014740905734
  C   13.94372309420702      9.79195795916135      8.46808931876784
  C   12.66793965771100     11.33393406939740      6.15366131808619
  Si  10.09754453795307      8.30437880012883     10.04856064598321
  C   11.62301528397630      7.18152402832109     10.13737662811863
  C   9.73779786793266      8.89942275612861     11.80963573758140
  Si  8.31298991526006      7.08077912427998      9.09733810157184
  C   7.38972465606371      6.02377992738246     10.36866608513103
  Si  5.31767145588132      9.45636967605886      9.57559495178772
  C   4.35874277007429     10.98420780330180      9.00781010220002
  C   9.08744933020970      5.94227208191942      7.79130033271148
  C   11.93126932284739     12.32658934133554     10.78845040666186
  C   8.88399506150976     12.52968568702354     10.69347221701431
  C   4.08772384545218      8.03489119577994      9.76628397582378
  C   6.08090180354158      9.80961916638435     11.26172448765368
  C   4.30593994252257      8.68041843511716      5.68855200676682
  C   5.10502668478405      5.90359362058103      6.79698022334029
  H   3.77548581566109      8.22816432172850      4.84793628337904
  H   4.65164345865494      9.66523209254022      5.36860014727567
  H   3.57951607414443      8.83162421794038      6.48872974633744
  H   11.41579852553586      6.32013091319052     10.77560589737289
  H   12.47778902386595      7.70709836801819     10.56556148308432
  H   11.91927302688644      6.80099273563573      9.15987899111170
  H   13.43816151399946     11.10726188363382      5.41319929514857
  H   12.99217022076599     12.22465061706608      6.69357276869317
  H   11.75874300217074     11.60189628639060      5.61386361161070
  H   9.56550484764776      8.04454034379029     12.46651693456360
  H   8.86264094672219      9.54349877812477     11.87121669793130
  H   10.58858859095892      9.45342789741899     12.21071301373858
  H   13.88422272039364      8.96216855943153      9.17219365831382
  H   14.06699303725308     10.70781546435062      9.04720403476439
  H   14.85156298341551      9.65537154246885      7.87615137040455
  H   11.91893991307794     11.52349873485822     11.52691118871982
  H   11.94780050301386     13.27331336917040     11.33263920228474
  H   12.86818897896227     12.25025547953700     10.23560642885807
  H   7.95441478321907     12.41708694057381     10.13532945858670
  H   8.89757516206515     13.54334897526245     11.10043542340837
  H   8.84455972123177     11.84303357906346     11.53925819382535
  H   11.52207171629656     13.58390387024645      7.83573102554790
  H   10.48952184603069     14.59781726969942      8.83542782668345
  H   9.78522250319015     13.56573891761459      7.59466884727334
  H   13.26748770733698      8.13704249508390      5.75962114948202
  H   11.51877794462536      8.26669171498324      5.61903582914287
  H   12.22746900856135      7.39648106324267      6.96881976360349
  H   6.57734472328016      5.46460165236664      9.90137980138955
  H   6.96179986784521      6.62475829996963     11.17145672933294
  H   8.06842406346582      5.30090962031578     10.82499498815530
  H   4.58391306989255      5.40261170287582      5.97824541742653
  H   4.40698792643722      5.98422412978712      7.63056066565374
  H   5.91940629650717      5.25029049276228      7.11451819164069
  H   9.74644023955874      5.21356689272145      8.26759869211748
  H   9.68372591225366      6.49858629003932      7.06619616935245
  H   8.32946921282793      5.38537079472162      7.23772040842216
  H   7.80792815318226      6.78711147493740      5.04428980036284
  H   7.23517099271359      8.30409989447385      4.35616011423922
  H   6.40681053815204      6.79923784026832      3.97445147501865
  H   9.20576802748850      8.76625790797468      6.10541380677465
  H   3.42093379617802     11.04038154278429      9.56490333591675
  H   4.89852315732942     11.91050178456763      9.20624769969353
  H   4.10631278385046     10.95664463882854      7.94699257514871
  H   5.29956022548552     10.08818779016319     11.97229475155290
  H   6.59203326829329      8.93458577064790     11.66466104597883
  H   6.79972602343011     10.62805857434554     11.23028523043746
  H   3.37009815204603      8.27394212071531     10.55455019975497
  H   3.51841325611010      7.85956176240850      8.85238219540876
  H   4.57580104621155      7.09843979269619     10.03903635754349
  H   10.21989042725388     10.94802920603319      3.14371267513203
  H   10.35492547396358      9.94920210528774      4.58096764667772
  H   9.02910016590145      9.67232048974535      3.44076673698031
  H   8.41691690465492     12.29711884787235      1.96732008147593
  H   8.23982164204660     13.96248333124207      2.49470648225492
  H   9.80848800495174     13.18270171267668      2.59513535461530
  H   7.05871991579515     14.98710739956498      4.09418875529393
  H   5.85232390060357     14.34828292035062      5.19927689074638
  H   7.29335037064327     15.14766532900272      5.82677169787726
  H   5.89622420668755     12.78149386478339      7.18060169922840
  H   7.06303897564628     11.78804139386303      8.04939725784253
  H   7.36914865781056     13.51774401307528      7.84252472981824
73
int1-X+-Cl-: E(PBEh-3c/CPCM(toluene))= -3239.708646 a.u.
  Si  8.15918900145262     10.50470185095947      7.17444761669266
  Si  10.07436964296343     10.12109529998307      8.48232177680048
  Si  11.58098736328253      9.53000010909440      6.75287415879457
  C   13.34331000212413      9.55751523087512      7.43469747947874
  Si  6.92334778082870      8.62972944709649      7.86632713884921
  Si  5.26280498743697      9.74835728335271      9.13316700974889
  C   5.97924487547510     10.36548171401318     10.76966139467799
  Si  5.84958731000003      7.59272217028895      6.05492141672209
  C   4.94682476922805      6.04274787004918      6.65562385707071
  Si  8.08619555085571      7.09977025115677      9.22240435896725
  C   7.00411916725638      6.39985417987351     10.61820113135108
  C   7.16125880468269      7.09293819098223      4.78697286433472
  C   4.61010088255035      8.75465516564407      5.22895083303004
  Si  10.83740475641062     12.12310420711129      9.43985080439289
  C   9.42880911438522     12.87385609719968     10.45513832061863
  Si  9.89333781493828      8.36658578747145     10.04043013093492
  C   11.48838749689145      7.34250294503420     10.16763533237446
  C   11.36265918914315     13.36070500891077      8.11293455915427
  C   12.30353354387597     11.77565869576991     10.58325374239852
  C   9.50594050815241      9.04458310385193     11.77146400426410
  C   11.19278698484163      7.79828764792196      6.10236601906098
  C   11.45225703380303     10.73794644486525      5.30544244372287
  C   8.71720929133877      5.63072224909870      8.19687626024566
  C   4.59288347235779     11.23822274987971      8.18373393353047
  C   3.84449001080306      8.55282790857698      9.49431961096579
  H   4.18788396844657      8.29544204754638      4.33228483181610
  H   5.07968507262866      9.69370236983117      4.93194887204107
  H   3.78018289471250      8.99644890320347      5.89494815842712
  H   11.37119620455005      6.52883216630595     10.88601210305562
  H   12.32459213338308      7.96030066330266     10.50025227984674
  H   11.76482197051332      6.89871116184412      9.21055255358356
  H   12.19563054289948     10.49648633794724      4.54192629802367
  H   11.61755102788028     11.77014778649453      5.61444739841326
  H   10.46900348595675     10.69537368670197      4.83322835971124
  H   9.31316408928459      8.22982010831259     12.47212317354860
  H   8.63188053625392      9.69528499524611     11.77062352975424
  H   10.34552038885801      9.62240585441181     12.16220123614154
  H   13.45421834777756      8.89036990956356      8.29061854852197
  H   13.62848939985291     10.55953635920057      7.75927120385834
  H   14.05735428949758      9.24213454397705      6.67031892041519
  H   12.03479397495313     11.07684543911570     11.37711670512037
  H   12.65427091292853     12.69446205331890     11.05879038478959
  H   13.14412350058614     11.34300592412908     10.03894735342817
  H   8.57129018654497     13.11024325550057      9.82193152614119
  H   9.74279015096390     13.79846388803950     10.94449826773030
  H   9.08569653457961     12.18893619934804     11.23257376666475
  H   12.24156562793798     13.01404624214168      7.56698713530660
  H   11.61448249772936     14.32403679916919      8.56214431123008
  H   10.56707431965047     13.53084075274452      7.38580435408836
  H   11.88113433282230      7.52588261762951      5.29913048499745
  H   10.17886827975846      7.73775711711476      5.70144782794044
  H   11.28266276677472      7.04108968217242      6.88207648961869
  H   6.13553934382474      5.87621074362290     10.21456897517918
  H   6.63889017886664      7.18306265113741     11.28326809525423
  H   7.56661461214452      5.68819935230689     11.22581768016612
  H   4.47123878021160      5.51920426333285      5.82320781152217
  H   4.16914213778051      6.28847608133069      7.38017604961279
  H   5.63047923936065      5.34153107833210      7.13699032827622
  H   9.35116384494910      4.98169791877488      8.80420364077012
  H   9.30213891888375      5.95271799794838      7.33573396997421
  H   7.88886056497839      5.02557305289007      7.82388018936015
  H   7.91014263474607      6.43117964026303      5.22535750543150
  H   7.68385904406889      7.96875645735674      4.39709152380931
  H   6.71438689357268      6.56997964267916      3.93858442681242
  H   3.76625802623521     11.69915002314156      8.72961169196847
  H   5.35967745309567     12.00168676360334      8.03977490069923
  H   4.22515572285307     10.96120327478004      7.19544846192181
  H   5.21823738181658     10.89621955968171     11.34622293228890
  H   6.34509635519104      9.54435151129680     11.38743740723825
  H   6.81201983033612     11.05359668782032     10.61149307511191
  H   3.09544275187465      9.02854165876646     10.13180337355818
  H   3.34426334014969      8.23864004508270      8.57698422864612
  H   4.19340953178333      7.65405802539180     10.00432218631259
